# Supplementary material for: In Silico Discovery and Characterization of a Novel Nuclear Transcription Factor‑Y (NF-Y) Inhibitor with Antimitogenic Properties
Source: J Med Chem. 2026 Mar 20;69(7):8115–29. doi: 10.1021/acs.jmedchem.5c03508 (PMC13071875; doi:10.1021/acs.jmedchem.5c03508)
Supplement: Supplementary file 2 [file jm5c03508_si_002.xlsx]

## Sheet: SI Table 1
	SPECIES	GENE	FORWARD (5' to 3')	REVERSE (5' to 3')
	Human	CCNA2	GACCCAGAAAACCATTGGTCCCTC	ACACTCACTGGCTTTTCATCTTCT
	Human	CCNB1	TGTCTCCATTATTGATCGGTTCATGC	GCAAAGTCACCAATTTCTGGAGGGT
	Human	GAPDH	AAGGTCGGAGTCAACGGATTTGGT	CAAGCTTCCCGTTCTCAGCCTTG
	Rat	CCNA2	CTCAGAAGAGGCCAGCTGAGCAAA	AGCATGGGGTGATTCAAAACTACCA
	Rat	CCNB1	AGAGGTGGAACTGGATGAGCCTGA	TGTTTCCATTGGGCTTGGAGAGGG
	Rat	UBC	ACACCAAGAAGGTCAAACAGGAAGA	AGACACCTCCCCATCAAACCCAAG
	Rat	GAPDH	TGGCCCCTCTGGAAAGCTGTGGCG	TCGGCCGCCTGCTTCACCACCTTC
	Rat	ECT2	GCGGACGACAGTGTGTTACCATCT	CACTCTTGCTTCCACCTGAGGCAT
	Rat	DDX11	AACCAATCCATAGGCAGGGCCATC	AAGGTGGCTTTGACTTCCACTCGG
	Rat	TBP	AAATCCAGTGCCAAGTGTGAGCCT	CTGGGTTATCGTCACGCACCATGA
	Rat	36B4	AGCCAAGGTCGAAGCAAAGGAAGA	GACTTGGTGTGAGGGGCTTAGTCG
	Rat	NFYA	AAGGCATGATCACCATCCCAGCAG	GAGTTGACCACATTCCCTGCCACT

## Sheet: SI Table 2
ASSIGNED NAME	SUPPLIER	CATALOGUE NUMBER	SMILES	FORMULA	MW	#Heavy atoms	#Aromatic heavy atoms	Fraction Csp3	#Rotatable bonds	#H-bond acceptors	#H-bond donors	MR	TPSA	iLOGP	XLOGP3	WLOGP	MLOGP	Silicos-IT Log P	Consensus Log P	ESOL Log S	ESOL Solubility (mg/ml)	ESOL Solubility (mol/l)	ESOL Class	Ali Log S	Ali Solubility (mg/ml)	Ali Solubility (mol/l)	Ali Class	Silicos-IT LogSw	Silicos-IT Solubility (mg/ml)	Silicos-IT Solubility (mol/l)	Silicos-IT class	GI absorption	BBB permeant	Pgp substrate	CYP1A2 inhibitor	CYP2C19 inhibitor	CYP2C9 inhibitor	CYP2D6 inhibitor	CYP3A4 inhibitor	log Kp (cm/s)	Lipinski #violations	Ghose #violations	Veber #violations	Egan #violations	Muegge #violations	Bioavailability Score	PAINS #alerts	Brenk #alerts	Leadlikeness #violations
NFYi1	Mcule	MCULE-6445713788	C(=C(C)NC1CC(C)(C)NC(C)(C)C1)C(=O)OC1CC(C)(C)NC(C)(C)C1	C22H41N3O2	379.58	27	0	0.86	5	4	3	120.84	62.39	4.51	3.99	2.88	2.52	3.66	3.51	-4.38	0.0159	4.2e-05	Moderately soluble	-5	0.00378	9.96e-06	Moderately soluble	-5.51	0.00118	3.1e-06	Moderately soluble	High	Yes	No	No	No	No	Yes	No	-5.78	0	0	0	0	0	0.55	0	1	2
NFYi2	Mcule	MCULE-8646510492	c1cnc(nc1)N2CCN(CC2)C(=O)[C@H]3CCCN(C3)c4c5c(ncn4)n6c(n5)CCCCC6	C24H31N9O	461.56	34	15	0.58	4	6	0	139.69	96.17	3.48	1.74	0.77	1.51	0.74	1.65	-3.86	0.0637	0.000138	Soluble	-3.38	0.194	0.00042	Soluble	-4.59	0.0119	2.58e-05	Moderately soluble	High	No	Yes	No	Yes	Yes	Yes	Yes	-7.88	0	1	0	0	0	0.55	0	0	1
NFYi3	Mcule	MCULE-6445713788	N1C(=CC=C(NCCNC(=O)C2C=CC=C(C=2)OC2=CC=C(N=N2)C)N=1)NC1C=CC=NC=1	C23H22N8O2	442.47	33	24	0.13	10	7	3	123.07	126.84	2.74	2.13	3.16	1.95	2.19	2.43	-3.8	0.0696	0.000157	Soluble	-4.43	0.0166	3.76e-05	Moderately soluble	-9.01	4.32e-07	9.77e-10	Poorly soluble	High	No	Yes	Yes	Yes	Yes	Yes	Yes	-7.49	0	0	0	0	0	0.55	0	0	2
NFYi4	Mcule	MCULE-6089862673	C1(=NC2=CC=C(C=C2C(C)=N1)OCC)NC1NCN(CN=1)CC1CCCO1	C19H26N6O2	370.449	27	10	0.53	5	6	2	115.76	83.9	3	2.31	0.77	1.07	2.45	1.92	-3.54	0.108	0.000291	Soluble	-3.71	0.0722	0.000195	Soluble	-5.52	0.00112	3.01e-06	Moderately soluble	High	No	Yes	Yes	No	No	Yes	Yes	-6.92	0	0	0	0	0	0.55	0	1	1
NFYi5	Mcule	MCULE-6542473582	Cc1cc(c2c(c1)c(nc(n2)NC3=NC[NH+](CN3)Cc4ccco4)C)C	C19H23N6O+	351.43	26	15	0.32	4	4	3	114.3	79.78	2.86	2.52	0.03	-1.88	3.2	1.35	-3.77	0.0598	0.00017	Soluble	-3.84	0.0506	0.000144	Soluble	-6.89	4.54e-05	1.29e-07	Poorly soluble	High	No	Yes	No	No	No	No	Yes	-6.65	0	0	0	0	0	0.55	0	0	1
NFYi6	Mcule	MCULE-2493845425	C1(/NC2=C(C)C=CC=C2C(C)=N/1)=N/C1NCN(CN=1)CC1=CC=CO1	C18H20N6O	336.39	25	15	0.28	3	5	2	107.05	81.81	2.56	1.78	0.76	1.64	3.8	2.11	-3.29	0.171	0.000509	Soluble	-3.12	0.257	0.000765	Soluble	-6.51	0.000104	3.08e-07	Poorly soluble	High	No	Yes	Yes	No	No	No	Yes	-7.09	0	0	0	0	0	0.55	0	0	0
NFYi7	Mcule	MCULE-2493845425	C1(/NC2=C(C=CC=C2C(C)=N/1)OC)=N\C1NCN(CN=1)CC1=CC=CO1	C18H20N6O2	352.39	26	15	0.28	4	6	2	108.58	91.04	3.12	1.39	0.46	1.12	3.33	1.88	-3.06	0.304	0.000864	Soluble	-2.91	0.438	0.00124	Soluble	-6.24	0.000202	5.74e-07	Poorly soluble	High	No	Yes	Yes	No	No	No	Yes	-7.46	0	0	0	0	0	0.55	0	0	1
																											* Not determined due to limited compound avaliability
[truncated: 3 more columns]
